# Supplementary material for: Functional characterization of adaptive variation within a cis-regulatory element influencing Drosophila melanogaster growth
Source: PLoS Biol. 2018 Jan 11;16(1):e2004538. doi: 10.1371/journal.pbio.2004538 (PMC5783415; doi:10.1371/journal.pbio.2004538)
Supplement: S1 Data — (XLSX) [file pbio.2004538.s001.xlsx]

## Sheet: Fig1A and S2A
Females data and analysis from:
Saminadin-Peter SS, Kemkemer C, Pavlidis P, Parsch J. Selective sweep of a cis-regulatory sequence in a non-African population of Drosophila melanogaster. Mol Biol Evol. 2012; 29(4): 1167-74.
Male data and analysis (excepting CG9509del) from:
Glaser-Schmitt A, Catalán A, Parsch J. Adaptive divergence of a transcriptional enhancer between populations of Drosophila melanogaster. Philos Trans R Soc Lond B Biol Sci. 2013; 368(1632): 20130024.
Population	Sex	Strain	Replicate	ΔCt
Netherlands	M	NL01	1	-0.458674
Netherlands	M	NL01	2	1.33001
Netherlands	M	NL02	1	-0.0996758
Netherlands	M	NL02	2	1.20808
Netherlands	M	NL12	1	2.66728
Netherlands	M	NL12	2	2.54033
Netherlands	M	NL16	1	3.12243
Netherlands	M	NL16	2	2.61363
Netherlands	M	NL17	1	3.42176
Netherlands	M	NL17	2	4.53107
Netherlands	M	NL18	1	2.54623
Netherlands	M	NL18	2	2.28795
Germany	M	MU10	1	2.00958
Germany	M	MU10	2	3.56429
Germany	M	MU11	1	2.36733
Germany	M	MU11	2	2.50513
Germany	M	MU26	1	2.09769
Germany	M	MU26	2	1.47659
Germany	M	MU04	1	1.83092
Germany	M	MU04	2	1.52491
Germany	M	MU12	1	3.24559
Germany	M	MU12	2	2.71284
Germany	M	MU9	1	3.73381
Germany	M	MU9	2	4.29479
Germany	M	MU9	3	3.89772
Germany	M	MU9	4	2.84228
Germany	M	MU9	5	3.10824
Malaysia	M	KL12	1	2.91512
Malaysia	M	KL12	2	0.667693
Malaysia	M	KL22	1	1.6627
Malaysia	M	KL22	2	2.58953
Malaysia	M	KL6	1	1.35306
Malaysia	M	KL6	2	1.54935
Malaysia	M	KL7	1	0.497056
Malaysia	M	KL7	2	1.09768
Malaysia	M	KL8	1	4.06253
Malaysia	M	KL8	2	3.00986
Malaysia	M	KL10	1	2.05411
Malaysia	M	KL10	2	2.34778
Egypt	M	EG10	1	1.52846
Egypt	M	EG10	2	0.0297916
Egypt	M	EG12	1	1.4339
Egypt	M	EG12	2	0.865699
Egypt	M	EG19	1	0.307185
Egypt	M	EG19	2	0.0346864
Egypt	M	EG35	1	0.945909
Egypt	M	EG35	2	1.13023
Egypt	M	EG14	1	1.33823
Egypt	M	EG14	2	1.28709
Egypt	M	EG26	1	2.38581
Egypt	M	EG26	2	2.22776
Zambia	M	ZI273	1	2.36385
Zambia	M	ZI273	2	2.16197
Zambia	M	ZI273	3	4.29863
Zambia	M	ZI273	4	4.60068
Zambia	M	ZI273	5	4.28461
Zambia	M	ZI273	6	4.8801
Zambia	M	ZI112	1	3.27642
Zambia	M	ZI112	2	3.92053
Zambia	M	ZI112	3	3.198
Zambia	M	ZI112	4	3.36278
Zambia	M	ZI254	1	3.50189
Zambia	M	ZI254	2	2.67069
Zambia	M	ZI254	3	3.21677
Zambia	M	ZI254	4	3.7838
Zambia	M	ZI254	5	2.86263
Zambia	M	ZI254	6	3.63824
Zambia	M	ZI357	1	3.98033
Zambia	M	ZI357	2	1.87998
Zambia	M	ZI197	1	2.48537
Zambia	M	ZI197	2	3.34825
Zambia	M	ZI216	1	2.20236
Zambia	M	ZI216	2	2.646
Zambia	M	ZI251	1	1.53036
Zambia	M	ZI251	2	1.91882
Zambia	M	ZI31	1	0.857289
Zambia	M	ZI31	2	2.34019
Zimbabwe	M	ZK157	1	2.57917
Zimbabwe	M	ZK157	2	2.58727
Zimbabwe	M	ZK95	1	3.96874
Zimbabwe	M	ZK95	2	2.61353
Zimbabwe	M	ZK131	1	3.01516
Zimbabwe	M	ZK131	2	3.34446
Zimbabwe	M	ZK229	1	2.83983
Zimbabwe	M	ZK229	2	2.66746
Zimbabwe	M	ZK186	1	3.85161
Zimbabwe	M	ZK186	2	3.56335
Zimbabwe	M	ZK186	3	3.76382
Zimbabwe	M	ZK186	4	3.65558
Zimbabwe	M	ZK186	5	2.91317
Zimbabwe	M	ZK186	6	3.38216
Zimbabwe	M	ZK398	1	2.89055
Zimbabwe	M	ZK398	2	2.51895
Zimbabwe	M	ZK398	3	2.80131
Zimbabwe	M	ZK398	4	2.85316
Zimbabwe	M	ZK398	5	3.37619
Zimbabwe	M	ZK398	6	3.1645
Germany	M	CG9509del	1	6.51838
Germany	M	CG9509del	2	7.14484
Netherlands	F	NL01	(mean)	4.244
Netherlands	F	NL12	(mean)	3.719
Netherlands	F	NL14	(mean)	3.572
Netherlands	F	NL15	(mean)	4.578
Netherlands	F	NL16	(mean)	5.625
Netherlands	F	NL17	(mean)	6.663
Netherlands	F	NL18	(mean)	5.754
Netherlands	F	NL20	(mean)	3.386
Zambia	F	ZK82	(mean)	5.466
Zambia	F	ZK84	(mean)	6.319
Zambia	F	ZK95	(mean)	6.014
Zambia	F	ZK131	(mean)	5.339
Zambia	F	ZK186	(mean)	6.782
Zambia	F	ZK377	(mean)	7.522
Zambia	F	ZK384	(mean)	6.467
Zambia	F	ZK398	(mean)	7.128

## Sheet: Figs 1B and S1A,B
Population	Strain	SNP67	Replicate	ΔCt
Netherlands	NL02	G	1	3.78234
Netherlands	NL02	G	2	3.44052
Netherlands	NL01	G	1	2.40828
Netherlands	NL01	G	2	3.87985
Netherlands	NL12	G	1	2.22028
Netherlands	NL12	G	2	2.4612
Netherlands	NL18	G	1	2.70879
Netherlands	NL18	G	2	3.62697
Netherlands	NL15	G	1	4.68798
Netherlands	NL15	G	2	3.04522
Netherlands	NL20	G	1	3.62489
Netherlands	NL20	G	2	2.73799
Netherlands	NL14	C	1	6.916
Netherlands	NL14	C	2	6.66644
Netherlands	NL17	C	1	4.895
Netherlands	NL17	C	2	5.05687
Netherlands	NL11	C	1	3.16469
Netherlands	NL11	C	2	3.22514
Netherlands	NL16	C	1	2.80294
Netherlands	NL16	C	2	5.03876
Netherlands	NL13	C	1	5.55933
Netherlands	NL13	C	2	6.18674
Netherlands	NL19	C	1	7.47997
Netherlands	NL19	C	2	7.4454
Malaysia	KL07	G	1	3.52073
Malaysia	KL07	G	2	3.2351
Malaysia	KL06	G	1	3.64776
Malaysia	KL06	G	2	3.03844
Malaysia	KL10	G	1	2.36016
Malaysia	KL10	G	2	2.41032
Malaysia	KL12	G	1	2.54082
Malaysia	KL12	G	2	2.80802
Malaysia	KL11	G	1	5.12517
Malaysia	KL11	G	2	4.53416
Malaysia	KL22	C	1	5.14487
Malaysia	KL22	C	2	4.63209
Malaysia	KL02	C	1	4.5336
Malaysia	KL02	C	2	4.77218
Malaysia	KL21	C	1	4.52739
Malaysia	KL21	C	2	4.8112
Malaysia	KL20	C	1	5.87486
Malaysia	KL20	C	2	5.54685
Malaysia	KL19	C	1	4.07711
Malaysia	KL19	C	2	3.96067
Malaysia	KL08	C	1	5.20804
Malaysia	KL08	C	2	4.85009
Egypt	EG01	G	1	2.92964
Egypt	EG01	G	2	3.84773
Egypt	EG26	G	1	3.40894
Egypt	EG26	G	2	3.70143
Egypt	EG35	G	1	2.92899
Egypt	EG35	G	2	2.81427
Egypt	EG15	G	1	4.08887
Egypt	EG15	G	2	4.35224
Egypt	EG34	G	1	3.28186
Egypt	EG34	G	2	2.88029
Egypt	EG10	C	1	1.86924
Egypt	EG10	C	2	1.39169
Egypt	EG28	C	1	2.98579
Egypt	EG28	C	2	5.7875
Egypt	EG13	C	1	5.38214
Egypt	EG13	C	2	4.64952
Egypt	EG19	C	1	3.17914
Egypt	EG19	C	2	3.50195
Egypt	EG14	C	1	1.27251
Egypt	EG14	C	2	1.53795
Egypt	EG25	C	1	2.15356
Egypt	EG25	C	2	3.97836
Egypt	EG12	C	1	4.04551
Egypt	EG12	C	2	4.32443
Zimbabwe	ZK84	C	1	4.88595
Zimbabwe	ZK84	C	2	6.3846
Zimbabwe	ZK186	C	1	6.14072
Zimbabwe	ZK186	C	2	7.22181
Zimbabwe	ZK95	C	1	5.16418
Zimbabwe	ZK95	C	2	5.17718
Zimbabwe	ZK384	C	1	5.18018
Zimbabwe	ZK384	C	2	7.37079
Zimbabwe	ZK131	C	1	5.46503
Zimbabwe	ZK131	C	2	4.0812
Zimbabwe	ZK377	C	1	7.49441
Zimbabwe	ZK377	C	2	5.64122
Zimbabwe	ZK398	C	1	5.78374
Zimbabwe	ZK398	C	2	6.77688
Zimbabwe	ZK145	C	1	5.73873
Zimbabwe	ZK145	C	2	5.92373
Zimbabwe	ZK229	C	1	5.20867
Zimbabwe	ZK229	C	2	6.08542
Zimbabwe	ZK157	C	1	5.14734
Zimbabwe	ZK157	C	2	4.77743
Zimbabwe	ZK191	C	1	5.95649
Zimbabwe	ZK191	C	2	6.37472
Zambia	ZI31	C	1	3.9663
Zambia	ZI31	C	2	4.5693
Zambia	ZI134	C	1	8.25531
Zambia	ZI134	C	2	8.3941
Zambia	ZI254	C	1	5.99729
Zambia	ZI254	C	2	6.48831
Zambia	ZI112	C	1	6.77643
Zambia	ZI112	C	2	6.12599
Zambia	ZI197	C	1	4.6414
Zambia	ZI197	C	2	4.581
Zambia	ZI273	C	1	5.31183
Zambia	ZI273	C	2	6.51199
Zambia	ZI216	C	1	6.42362
Zambia	ZI216	C	2	5.91838
Zambia	ZI 357	C	1	6.0786
Zambia	ZI 357	C	2	4.51471
Zambia	ZI 251	C	1	4.86143
Zambia	ZI 251	C	2	5.74609
Zambia	ZI 418	C	1	4.51482
Zambia	ZI 418	C	2	4.51481

## Sheet: Figs 3A,B,C
Strain	Stage	Replicate	mOD/minute		Strain Description
EU	L3PS7–9	1	46.205		Strain	Enhancer Background	Position(s) mutated
EU	L3PS7–9	2	48.8675		EU	Cosmopolitan	–
EU	L3PS7–9	3	48.5995		EUC	Cosmopolitan	67
EU	L3PS7–9	4	48.329		AFG67	sub-Saharan	67
EUC	L3PS7–9	1	14.399		G765	Cosmopolitan	765
EUC	L3PS7–9	2	15.659		INS	Cosmopolitan	821-817
EUC	L3PS7–9	3	18.308		G1063	Cosmopolitan	1063
EUC	L3PS7–9	4	13.326		AFT1063	sub-Saharan	1063
EUC	L3PS7–9	5	18.843		T1155	Cosmopolitan	1155
EUC	L3PS7–9	6	15.768		C1174	Cosmopolitan	1174
EUC	L3PS7–9	7	15.0425		AFA1174	sub-Saharan	1174
EUC	L3PS7–9	8	17.0465		CGC	Cosmopolitan	1174, 1063, 67
AFG67	L3PS7–9	1	25.917		AFATG	sub-Saharan	1174, 1063, 67
AFG67	L3PS7–9	2	25.991		AF	sub-Saharan	–
AFG67	L3PS7–9	3	25.9645
AFG67	L3PS7–9	4	26.2185
G765	L3PS7–9	1	47.3155
G765	L3PS7–9	2	48.1445
G765	L3PS7–9	3	36.3915
G765	L3PS7–9	4	44.5415
G765	L3PS7–9	5	48.8325
G765	L3PS7–9	6	36.164
INS	L3PS7–9	1	51.6625
INS	L3PS7–9	2	46.369
INS	L3PS7–9	3	43.5815
INS	L3PS7–9	4	41.2645
INS	L3PS7–9	5	42.3785
INS	L3PS7–9	6	41.1965
INS	L3PS7–9	7	38.2535
G1063	L3PS7–9	1	42.6265
G1063	L3PS7–9	2	38.7695
G1063	L3PS7–9	3	35.3285
G1063	L3PS7–9	4	42.1845
G1063	L3PS7–9	5	36.414
G1063	L3PS7–9	6	35.7965
G1063	L3PS7–9	7	38.643
AFT1063	L3PS7–9	1	14.1175
AFT1063	L3PS7–9	2	15.609
AFT1063	L3PS7–9	3	13.64
AFT1063	L3PS7–9	4	14.3765
AFT1063	L3PS7–9	5	15.2125
AFT1063	L3PS7–9	6	13.425
T1155	L3PS7–9	1	47.092
T1155	L3PS7–9	2	48.2215
T1155	L3PS7–9	3	50.2675
T1155	L3PS7–9	4	44.765
T1155	L3PS7–9	5	44.35
C1174	L3PS7–9	1	39.93
C1174	L3PS7–9	2	36.7875
C1174	L3PS7–9	3	38.54
C1174	L3PS7–9	4	41.357
AFA1174	L3PS7–9	1	16.3
AFA1174	L3PS7–9	2	18.5625
AFA1174	L3PS7–9	3	16.45
AFA1174	L3PS7–9	4	15.9625
AFA1174	L3PS7–9	5	16.9625
CGC	L3PS7–9	1	8.6105
CGC	L3PS7–9	2	9.7175
CGC	L3PS7–9	3	10.2215
CGC	L3PS7–9	4	8.75
CGC	L3PS7–9	5	11.0875
CGC	L3PS7–9	6	11.15
CGC	L3PS7–9	7	11.1875
CGC	L3PS7–9	8	10.4625
AFATG	L3PS7–9	1	26.375
AFATG	L3PS7–9	2	24.814
AFATG	L3PS7–9	3	25.4125
AFATG	L3PS7–9	4	25.9875
AFATG	L3PS7–9	5	24.075
AFATG	L3PS7–9	6	25.875
AFATG	L3PS7–9	7	25.959
AF	L3PS7–9	1	11.3605
AF	L3PS7–9	2	12.1635
AF	L3PS7–9	3	11.9465
AF	L3PS7–9	4	11.1605
AF	L3PS7–9	5	11.132
AF	L3PS7–9	6	12.718
AF	L3PS7–9	7	9
AF	L3PS7–9	8	10.5375
AF	L3PS7–9	9	11.5875
EU	Adult male	1	28.8035
EU	Adult male	2	29.027
EU	Adult male	3	29.219
EU	Adult male	4	29.07
EUC	Adult male	1	16.9345
EUC	Adult male	2	16.36
EUC	Adult male	3	16.6055
EUC	Adult male	4	17.674
AFG67	Adult male	1	23.0445
AFG67	Adult male	2	25.737
AFG67	Adult male	3	27.314
AFG67	Adult male	4	24.555
G765	Adult male	1	31.259
G765	Adult male	2	34.098
G765	Adult male	3	30.156
G765	Adult male	4	36.656
INS	Adult male	1	30.4375
INS	Adult male	2	32.2905
INS	Adult male	3	32.616
INS	Adult male	4	30.83
INS	Adult male	5	29.811
INS	Adult male	6	31.8355
G1063	Adult male	1	22.661
G1063	Adult male	2	23.991
G1063	Adult male	3	23.3795
G1063	Adult male	4	24.5625
AFT1063	Adult male	1	6.478
AFT1063	Adult male	2	6.071
AFT1063	Adult male	3	7.3305
AFT1063	Adult male	4	7.3795
AFT1063	Adult male	5	7.089
T1155	Adult male	1	31.6265
T1155	Adult male	2	32.994
T1155	Adult male	3	32.7485
T1155	Adult male	4	33.573
C1174	Adult male	1	32.344
C1174	Adult male	2	30.092
C1174	Adult male	3	36.8125
C1174	Adult male	4	34.8245
AFA1174	Adult male	1	5.496
AFA1174	Adult male	2	5.711
AFA1174	Adult male	3	5.65
AFA1174	Adult male	4	5.7965
AFA1174	Adult male	5	5.6855
AFA1174	Adult male	6	5.0395
CGC	Adult male	1	14.121
CGC	Adult male	2	14.4965
CGC	Adult male	3	13.339
CGC	Adult male	4	13.0605
AFATG	Adult male	1	20.2355
AFATG	Adult male	2	20.175
AFATG	Adult male	3	19.6465
AFATG	Adult male	4	20.743
AF	Adult male	1	8.778
AF	Adult male	2	8.589
AF	Adult male	3	8.1385
AF	Adult male	4	7.9175
EU	Adult female	1	37.868
EU	Adult female	2	40.04
EU	Adult female	3	37.9955
EU	Adult female	4	37.4595
EU	Adult female	5	36.414
EUC	Adult female	1	21.613
EUC	Adult female	2	22.5955
EUC	Adult female	3	19.503
EUC	Adult female	4	21.5205
EUC	Adult female	5	19.5965
AFG67	Adult female	1	35.619
AFG67	Adult female	2	38.585
AFG67	Adult female	3	37.6815
AFG67	Adult female	4	39.2455
G765	Adult female	1	45.857
G765	Adult female	2	43.8485
G765	Adult female	3	46.951
G765	Adult female	4	40.6655
INS	Adult female	1	41.317
INS	Adult female	2	40.1875
INS	Adult female	3	42.884
INS	Adult female	4	40.3615
G1063	Adult female	1	39.094
G1063	Adult female	2	38.1205
G1063	Adult female	3	36.625
G1063	Adult female	4	39.281
G1063	Adult female	5	36.607
AFT1063	Adult female	1	10.9555
AFT1063	Adult female	2	10.933
AFT1063	Adult female	3	12.1515
AFT1063	Adult female	4	10.7275
AFT1063	Adult female	5	10.7855
T1155	Adult female	1	43.418
T1155	Adult female	2	42.442
T1155	Adult female	3	43.1745
T1155	Adult female	4	42.921
C1174	Adult female	1	38.564
C1174	Adult female	2	41.028
C1174	Adult female	3	42.732
C1174	Adult female	4	40.5965
AFA1174	Adult female	1	10.4535
AFA1174	Adult female	2	10.1965
AFA1174	Adult female	3	10.436
AFA1174	Adult female	4	10.418
AFA1174	Adult female	5	10.1895
AFA1174	Adult female	6	11.018
CGC	Adult female	1	18.079
CGC	Adult female	2	15.8145
CGC	Adult female	3	15.286
CGC	Adult female	4	18.775
CGC	Adult female	5	16.0425
CGC	Adult female	6	15.8355
CGC	Adult female	7	15.468
AFATG	Adult female	1	24.068
AFATG	Adult female	2	26.868
AFATG	Adult female	3	26.6715
AFATG	Adult female	4	24.6325
AFATG	Adult female	5	24.0965
AFATG	Adult female	6	25.082
AF	Adult female	1	13.2875
AF	Adult female	2	14.3495
AF	Adult female	3	14.0655
AF	Adult female	4	13.6415

## Sheet: Fig 4A
Strain	Stage	Replicate	Volume (a.u.)
RNAi-CG9509	L2	1	0.0419528
RNAi-CG9509	L2	2	0.0534157
RNAi-CG9509	L2	3	0.0763278
RNAi-CG9509	L2	4	0.0652736
RNAi-CG9509	L2	5	0.0515183
RNAi-CG9509	L2	6	0.0441242
RNAi-CG9509	L2	7	0.0526815
RNAi-CG9509	L2	8	0.0810796
RNAi-CG9509	L2	9	0.0531086
RNAi-CG9509	L2	10	0.0511746
RNAi-CG9509	L2	11	0.0833402
RNAi-CG9509	L2	12	0.0737638
RNAi-CG9509	L2	13	0.0600794
RNAi-CG9509	L2	14	0.0475899
RNAi-CG9509	L2	15	0.0538841
control	L2	1	0.0426328
control	L2	2	0.0449718
control	L2	3	0.0454936
control	L2	4	0.0463699
control	L2	5	0.045968
control	L2	6	0.0316648
control	L2	7	0.0456696
control	L2	8	0.0487939
control	L2	9	0.0394532
control	L2	10	0.0465179
control	L2	11	0.0465416
control	L2	12	0.0523084
control	L2	13	0.0468218
control	L2	14	0.0381155
control	L2	15	0.0434983
RNAi-CG9509	L3	1	0.31414
RNAi-CG9509	L3	2	0.157853
RNAi-CG9509	L3	3	0.158983
RNAi-CG9509	L3	4	0.374726
RNAi-CG9509	L3	5	0.242892
RNAi-CG9509	L3	6	0.10262
RNAi-CG9509	L3	7	0.144048
RNAi-CG9509	L3	8	0.0924502
RNAi-CG9509	L3	9	0.10516
RNAi-CG9509	L3	10	0.24437
RNAi-CG9509	L3	11	0.12303
RNAi-CG9509	L3	12	0.110624
RNAi-CG9509	L3	13	0.133918
RNAi-CG9509	L3	14	0.118887
RNAi-CG9509	L3	15	0.0969257
RNAi-CG9509	L3	16	0.158356
RNAi-CG9509	L3	17	0.117447
RNAi-CG9509	L3	18	0.146026
control	L3	1	0.100829
control	L3	2	0.120512
control	L3	3	0.0729721
control	L3	4	0.112168
control	L3	5	0.119719
control	L3	6	0.110249
control	L3	7	0.0744079
control	L3	8	0.0932452
control	L3	9	0.151802
control	L3	10	0.0911981
control	L3	11	0.0786184
control	L3	12	0.119785
control	L3	13	0.0906419
control	L3	14	0.160088
control	L3	15	0.111526
control	L3	16	0.0848763
control	L3	17	0.113907
control	L3	18	0.129237
control	L3	19	0.132818
RNAi-CG9509	L3PS1–2	1	2.71681
RNAi-CG9509	L3PS1–2	2	3.30372
RNAi-CG9509	L3PS1–2	3	2.94016
RNAi-CG9509	L3PS1–2	4	2.43588
RNAi-CG9509	L3PS1–2	5	2.63437
RNAi-CG9509	L3PS1–2	6	2.31955
RNAi-CG9509	L3PS1–2	7	3.70621
RNAi-CG9509	L3PS1–2	8	2.24827
RNAi-CG9509	L3PS1–2	9	2.91486
RNAi-CG9509	L3PS1–2	10	2.34266
RNAi-CG9509	L3PS1–2	11	3.20895
RNAi-CG9509	L3PS1–2	12	1.94091
RNAi-CG9509	L3PS1–2	13	2.45114
RNAi-CG9509	L3PS1–2	14	2.97253
RNAi-CG9509	L3PS1–2	15	2.36936
RNAi-CG9509	L3PS1–2	16	3.31525
RNAi-CG9509	L3PS1–2	17	2.4585
RNAi-CG9509	L3PS1–2	18	2.96019
RNAi-CG9509	L3PS1–2	19	3.18374
RNAi-CG9509	L3PS1–2	20	2.58237
control	L3PS1–2	1	2.16824
control	L3PS1–2	2	2.21721
control	L3PS1–2	3	2.65986
control	L3PS1–2	4	2.46455
control	L3PS1–2	5	2.49494
control	L3PS1–2	6	1.82233
control	L3PS1–2	7	2.13244
control	L3PS1–2	8	2.83334
control	L3PS1–2	9	2.36879
control	L3PS1–2	10	2.2274
control	L3PS1–2	11	1.75499
control	L3PS1–2	12	2.8104
control	L3PS1–2	13	1.66724
control	L3PS1–2	14	2.6176
control	L3PS1–2	15	2.53809
RNAi-CG9509	L3PS7–9	1	2.34896
RNAi-CG9509	L3PS7–9	2	3.33969
RNAi-CG9509	L3PS7–9	3	2.76989
RNAi-CG9509	L3PS7–9	4	2.22501
RNAi-CG9509	L3PS7–9	5	2.20087
RNAi-CG9509	L3PS7–9	6	1.97511
RNAi-CG9509	L3PS7–9	7	2.34235
RNAi-CG9509	L3PS7–9	8	2.51222
RNAi-CG9509	L3PS7–9	9	2.7328
RNAi-CG9509	L3PS7–9	10	2.65898
RNAi-CG9509	L3PS7–9	11	2.48298
RNAi-CG9509	L3PS7–9	12	2.7171
RNAi-CG9509	L3PS7–9	13	2.98384
RNAi-CG9509	L3PS7–9	14	2.92179
RNAi-CG9509	L3PS7–9	15	2.76816
control	L3PS7–9	1	1.75348
control	L3PS7–9	2	2.27872
control	L3PS7–9	3	1.37496
control	L3PS7–9	4	1.82344
control	L3PS7–9	5	1.52998
control	L3PS7–9	6	2.22235
control	L3PS7–9	7	1.65677
control	L3PS7–9	8	1.33635
control	L3PS7–9	9	1.90545
control	L3PS7–9	10	1.78559
control	L3PS7–9	11	1.93627
control	L3PS7–9	12	1.34012
control	L3PS7–9	13	1.72259
control	L3PS7–9	14	1.91806
control	L3PS7–9	15	1.66632

## Sheet: Fig 4B
Strain	Stage	Replicate	Volume (a.u.)
CG9509del	L2	1	0.0544752
CG9509del	L2	2	0.0655666
CG9509del	L2	3	0.0549414
CG9509del	L2	4	0.0723133
CG9509del	L2	5	0.0655519
CG9509del	L2	6	0.0586393
CG9509del	L2	7	0.0764429
CG9509del	L2	8	0.0608917
CG9509del	L2	9	0.0738725
CG9509del	L2	10	0.078637
CG9509del	L2	11	0.071862
CG9509del	L2	12	0.0706361
CG9509del	L2	13	0.0721585
CG9509del	L2	14	0.0718371
CG9509del	L2	15	0.0608617
MU10	L2	1	0.06937
MU10	L2	2	0.0633321
MU10	L2	3	0.0591212
MU10	L2	4	0.064637
MU10	L2	5	0.0632691
MU10	L2	6	0.0691981
MU10	L2	7	0.0754081
MU10	L2	8	0.0624456
MU10	L2	9	0.0731844
MU10	L2	10	0.0553523
MU10	L2	11	0.0626202
MU10	L2	12	0.06014
MU10	L2	13	0.0700927
MU10	L2	14	0.0578751
MU10	L2	15	0.0438802
MU12	L2	1	0.0558944
MU12	L2	2	0.0615063
MU12	L2	3	0.0484905
MU12	L2	4	0.0535417
MU12	L2	5	0.0457366
MU12	L2	6	0.0600964
MU12	L2	7	0.0620203
MU12	L2	8	0.060533
MU12	L2	9	0.0633792
MU12	L2	10	0.0401752
MU12	L2	11	0.0655007
MU12	L2	12	0.0585523
MU12	L2	13	0.0696324
MU12	L2	14	0.0750251
MU12	L2	15	0.0481672
MU17	L2	1	0.0578249
MU17	L2	2	0.0609915
MU17	L2	3	0.0659835
MU17	L2	4	0.0599586
MU17	L2	5	0.0435828
MU17	L2	6	0.0505549
MU17	L2	7	0.0667526
MU17	L2	8	0.0499984
MU17	L2	9	0.0600098
MU17	L2	10	0.0526729
MU17	L2	11	0.0424891
MU17	L2	12	0.0488052
MU17	L2	13	0.0708392
MU17	L2	14	0.0631477
MU17	L2	15	0.0767008
MU26	L2	1	0.0579262
MU26	L2	2	0.0587344
MU26	L2	3	0.0609084
MU26	L2	4	0.0433379
MU26	L2	5	0.0511228
MU26	L2	6	0.0714634
MU26	L2	7	0.0359014
MU26	L2	8	0.053124
MU26	L2	9	0.0452436
MU26	L2	10	0.0450033
MU26	L2	11	0.0768754
MU26	L2	12	0.0493044
MU26	L2	13	0.0623969
MU26	L2	14	0.056443
MU26	L2	15	0.0611923
CG9509del	L3	1	0.140819
CG9509del	L3	2	0.13306
CG9509del	L3	3	0.147687
CG9509del	L3	4	0.119512
CG9509del	L3	5	0.157127
CG9509del	L3	6	0.169823
CG9509del	L3	7	0.137186
CG9509del	L3	8	0.123637
CG9509del	L3	9	0.182276
CG9509del	L3	10	0.149056
CG9509del	L3	11	0.154089
CG9509del	L3	12	0.14468
CG9509del	L3	13	0.141579
CG9509del	L3	14	0.140027
CG9509del	L3	15	0.150049
MU10	L3	1	0.132999
MU10	L3	2	0.100102
MU10	L3	3	0.115397
MU10	L3	4	0.0933711
MU10	L3	5	0.12202
MU10	L3	6	0.0562763
MU10	L3	7	0.0797963
MU10	L3	8	0.0937527
MU10	L3	9	0.116652
MU10	L3	10	0.0868921
MU10	L3	11	0.108785
MU10	L3	12	0.112886
MU10	L3	13	0.105136
MU10	L3	14	0.143229
MU10	L3	15	0.130038
MU12	L3	1	0.108081
MU12	L3	2	0.122336
MU12	L3	3	0.154893
MU12	L3	4	0.132048
MU12	L3	5	0.143224
MU12	L3	6	0.138437
MU12	L3	7	0.107086
MU12	L3	8	0.163034
MU12	L3	9	0.13993
MU12	L3	10	0.153936
MU12	L3	11	0.161724
MU12	L3	12	0.1324
MU12	L3	13	0.116888
MU12	L3	14	0.109852
MU12	L3	15	0.157421
MU17	L3	1	0.0933342
MU17	L3	2	0.157947
MU17	L3	3	0.170057
MU17	L3	4	0.168993
MU17	L3	5	0.151269
MU17	L3	6	0.114247
MU17	L3	7	0.0994467
MU17	L3	8	0.14686
MU17	L3	9	0.104947
MU17	L3	10	0.082723
MU17	L3	11	0.148076
MU17	L3	12	0.120415
MU17	L3	13	0.138224
MU17	L3	14	0.0711392
MU17	L3	15	0.104305
MU26	L3	1	0.114049
MU26	L3	2	0.13518
MU26	L3	3	0.122696
MU26	L3	4	0.105783
MU26	L3	5	0.0953231
MU26	L3	6	0.107503
MU26	L3	7	0.107359
MU26	L3	8	0.108502
MU26	L3	9	0.123407
MU26	L3	10	0.116694
MU26	L3	11	0.085425
MU26	L3	12	0.131628
MU26	L3	13	0.145407
MU26	L3	14	0.140666
MU26	L3	15	0.166797
CG9509del	L3PS1–2	1	2.68941
CG9509del	L3PS1–2	2	2.56587
CG9509del	L3PS1–2	3	2.7924
CG9509del	L3PS1–2	4	2.6437
CG9509del	L3PS1–2	5	2.49019
CG9509del	L3PS1–2	6	2.5625
CG9509del	L3PS1–2	7	2.25933
CG9509del	L3PS1–2	8	2.40751
CG9509del	L3PS1–2	9	2.56389
CG9509del	L3PS1–2	10	3.48876
CG9509del	L3PS1–2	11	3.01346
CG9509del	L3PS1–2	12	4.59525
CG9509del	L3PS1–2	13	2.69393
CG9509del	L3PS1–2	14	4.04865
CG9509del	L3PS1–2	15	3.00408
MU10	L3PS1–2	1	2.26453
MU10	L3PS1–2	2	1.80904
MU10	L3PS1–2	3	2.4914
MU10	L3PS1–2	4	2.31292
MU10	L3PS1–2	5	2.19334
MU10	L3PS1–2	6	2.06785
MU10	L3PS1–2	7	2.30679
MU10	L3PS1–2	8	1.93828
MU10	L3PS1–2	9	1.74277
MU10	L3PS1–2	10	2.09724
MU10	L3PS1–2	11	2.11752
MU10	L3PS1–2	12	1.63201
MU10	L3PS1–2	13	2.28574
MU10	L3PS1–2	14	2.81223
MU10	L3PS1–2	15	2.73051
MU12	L3PS1–2	1	2.19652
MU12	L3PS1–2	2	2.51934
MU12	L3PS1–2	3	2.09491
MU12	L3PS1–2	4	2.26077
MU12	L3PS1–2	5	1.74974
MU12	L3PS1–2	6	1.74414
MU12	L3PS1–2	7	2.40325
MU12	L3PS1–2	8	2.69704
MU12	L3PS1–2	9	2.73435
MU12	L3PS1–2	10	2.29122
MU12	L3PS1–2	11	1.97703
MU12	L3PS1–2	12	2.24734
MU12	L3PS1–2	13	2.15588
MU12	L3PS1–2	14	2.15205
MU12	L3PS1–2	15	2.46651
MU17	L3PS1–2	1	2.06887
MU17	L3PS1–2	2	1.46488
MU17	L3PS1–2	3	2.63833
MU17	L3PS1–2	4	1.60125
MU17	L3PS1–2	5	1.30203
MU17	L3PS1–2	6	2.04768
MU17	L3PS1–2	7	2.00097
MU17	L3PS1–2	8	1.3583
MU17	L3PS1–2	9	1.82082
MU17	L3PS1–2	10	1.75988
MU17	L3PS1–2	11	1.83993
MU17	L3PS1–2	12	1.71424
MU17	L3PS1–2	13	2.03833
MU17	L3PS1–2	14	1.70749
MU17	L3PS1–2	15	2.34255
MU26	L3PS1–2	1	2.71108
MU26	L3PS1–2	2	2.37427
MU26	L3PS1–2	3	2.979
MU26	L3PS1–2	4	2.36193
MU26	L3PS1–2	5	2.6245
MU26	L3PS1–2	6	2.67986
MU26	L3PS1–2	7	2.25859
MU26	L3PS1–2	8	1.66536
MU26	L3PS1–2	9	2.06091
MU26	L3PS1–2	10	2.00276
MU26	L3PS1–2	11	2.0678
MU26	L3PS1–2	12	1.767
MU26	L3PS1–2	13	2.67813
MU26	L3PS1–2	14	2.03052
MU26	L3PS1–2	15	2.00816
CG9509del	L3PS7–9	1	3.13523
CG9509del	L3PS7–9	2	2.4097
CG9509del	L3PS7–9	3	3.17352
CG9509del	L3PS7–9	4	3.03718
CG9509del	L3PS7–9	5	3.03017
CG9509del	L3PS7–9	6	2.47597
CG9509del	L3PS7–9	7	2.65679
CG9509del	L3PS7–9	8	1.88404
CG9509del	L3PS7–9	9	1.89231
CG9509del	L3PS7–9	10	2.42193
CG9509del	L3PS7–9	11	2.20316
CG9509del	L3PS7–9	12	2.16573
CG9509del	L3PS7–9	13	2.37905
CG9509del	L3PS7–9	14	2.51133
CG9509del	L3PS7–9	15	2.29153
MU10	L3PS7–9	1	1.83512
MU10	L3PS7–9	2	1.80276
MU10	L3PS7–9	3	2.68161
MU10	L3PS7–9	4	1.45611
MU10	L3PS7–9	5	1.52531
MU10	L3PS7–9	6	1.34954
MU10	L3PS7–9	7	1.72803
MU10	L3PS7–9	8	1.24654
MU10	L3PS7–9	9	2.16304
MU10	L3PS7–9	10	2.08049
MU10	L3PS7–9	11	2.21514
MU10	L3PS7–9	12	1.54881
MU10	L3PS7–9	13	1.41024
MU10	L3PS7–9	14	1.7095
MU10	L3PS7–9	15	1.90312
MU12	L3PS7–9	1	2.08004
MU12	L3PS7–9	2	2.34037
MU12	L3PS7–9	3	1.77129
MU12	L3PS7–9	4	2.07256
MU12	L3PS7–9	5	2.44314
MU12	L3PS7–9	6	2.92283
MU12	L3PS7–9	7	1.77377
MU12	L3PS7–9	8	2.38007
MU12	L3PS7–9	9	1.72104
MU12	L3PS7–9	10	1.95302
MU12	L3PS7–9	11	1.73172
MU12	L3PS7–9	12	2.37859
MU12	L3PS7–9	13	2.74866
MU12	L3PS7–9	14	2.29192
MU12	L3PS7–9	15	2.25982
MU17	L3PS7–9	1	1.58777
MU17	L3PS7–9	2	1.55579
MU17	L3PS7–9	3	1.80091
MU17	L3PS7–9	4	1.99754
MU17	L3PS7–9	5	1.54453
MU17	L3PS7–9	6	2.37942
MU17	L3PS7–9	7	1.99835
MU17	L3PS7–9	8	2.02186
MU17	L3PS7–9	9	1.54886
MU17	L3PS7–9	10	1.9647
MU17	L3PS7–9	11	1.63092
MU17	L3PS7–9	12	1.71341
MU17	L3PS7–9	13	1.47594
MU17	L3PS7–9	14	1.88846
MU17	L3PS7–9	15	1.98965
MU26	L3PS7–9	1	1.79391
MU26	L3PS7–9	2	1.98032
MU26	L3PS7–9	3	1.78129
MU26	L3PS7–9	4	1.688
MU26	L3PS7–9	5	2.26601
MU26	L3PS7–9	6	1.8852
MU26	L3PS7–9	7	1.65565
MU26	L3PS7–9	8	1.55924
MU26	L3PS7–9	9	2.11795
MU26	L3PS7–9	10	2.36365
MU26	L3PS7–9	11	2.60699
MU26	L3PS7–9	12	2.06595
MU26	L3PS7–9	13	1.68239
MU26	L3PS7–9	14	2.17266
MU26	L3PS7–9	15	2.16393

## Sheet: Fig 5A
Strain	Sex	Replicate	Weight per 25 flies (g)
control	F	1	0.03036
control	F	2	0.0308
control	F	3	0.0289
control	F	4	0.02961
control	F	5	0.02941
control	F	6	0.02961
control	M	1	0.0198
control	M	2	0.01997
control	M	3	0.01965
control	M	4	0.01925
control	M	5	0.0194
RNAi-CG9509	F	1	0.03351
RNAi-CG9509	F	2	0.0359
RNAi-CG9509	F	3	0.03426
RNAi-CG9509	F	4	0.03101
RNAi-CG9509	F	5	0.03093
RNAi-CG9509	M	1	0.02127
RNAi-CG9509	M	2	0.02135
RNAi-CG9509	M	3	0.02118
RNAi-CG9509	M	4	0.02138

## Sheet: Fig 5B
Strain	Sex	Replicate	Weight per 25 flies (g)
CG9509del	M	1	0.01805
CG9509del	M	2	0.01839
CG9509del	M	3	0.01846
CG9509del	M	4	0.01822
CG9509del	M	5	0.0181
CG9509del	M	6	0.01771
CG9509del	F	1	0.02723
CG9509del	F	2	0.02697
CG9509del	F	3	0.02545
CG9509del	F	4	0.02645
CG9509del	F	5	0.0258
CG9509del	F	6	0.02555
CG9509del	F	7	0.02573
MU 10	M	1	0.01605
MU10	M	2	0.01523
MU 10	M	3	0.01504
MU 10	M	4	0.01583
MU 10	F	1	0.02165
MU 10	F	2	0.021
MU 10	F	3	0.02166
MU 10	F	4	0.02712
MU 26	M	1	0.01771
MU 26	M	2	0.01708
MU 26	M	3	0.01592
MU 26	M	4	0.01569
MU 26	F	1	0.02281
MU 26	F	2	0.02293
MU 26	F	3	0.02307
MU 26	F	4	0.02298
MU 12	M	1	0.01796
MU 12	M	2	0.0181
MU 12	M	3	0.01667
MU 12	M	4	0.01675
MU 12	F	1	0.02479
MU 12	F	2	0.02552
MU 12	F	3	0.02321
MU 12	F	4	0.02301
MU 17	M	1	0.0162
MU 17	M	2	0.01618
MU 17	M	3	0.01584
MU 17	M	4	0.01519
MU 17	F	1	0.02117
MU 17	F	2	0.02105
MU 17	F	3	0.02183
MU 17	F	4	0.02142

## Sheet: Fig 5D
Strain	Sex	Replicate	Length (mm)	Area (mm2)
RNAi-CG9509	F	1	2.147	1.237
RNAi-CG9509	F	2	2.062	1.271
RNAi-CG9509	F	3	2.201	1.291
RNAi-CG9509	F	4	2.119	1.296
RNAi-CG9509	F	5	2.047	1.302
RNAi-CG9509	F	6	2.136	1.306
RNAi-CG9509	F	7	2.177	1.311
RNAi-CG9509	F	8	2.096	1.316
RNAi-CG9509	F	9	2.08	1.358
RNAi-CG9509	F	10	2.34	1.362
RNAi-CG9509	F	11	2.373	1.383
RNAi-CG9509	F	12	2.214	1.39
RNAi-CG9509	F	13	2.427	1.406
RNAi-CG9509	F	14	2.388	1.413
RNAi-CG9509	F	15	2.298	1.423
RNAi-CG9509	M	1	1.81	0.989
RNAi-CG9509	M	2	1.79	1.004
RNAi-CG9509	M	3	1.869	1.059
RNAi-CG9509	M	4	1.875	1.057
RNAi-CG9509	M	5	1.796	0.956
RNAi-CG9509	M	6	1.799	0.995
RNAi-CG9509	M	7	1.87	1.007
RNAi-CG9509	M	8	1.845	0.98
RNAi-CG9509	M	9	1.81	0.947
RNAi-CG9509	M	10	1.867	0.964
RNAi-CG9509	M	11	1.76	0.976
RNAi-CG9509	M	12	1.798	0.97
RNAi-CG9509	M	13	1.871	1.105
RNAi-CG9509	M	14	1.936	1.133
RNAi-CG9509	M	15	1.849	0.987
control	F	1	2.123	1.219
control	F	2	2.113	1.23
control	F	3	2.011	1.204
control	F	4	2.097	1.223
control	F	5	2.126	1.268
control	F	6	2.114	1.292
control	F	7	2.066	1.27
control	F	8	2.114	1.282
control	F	9	2.013	1.203
control	F	10	2.099	1.246
control	F	11	2.053	1.277
control	F	12	2.154	1.277
control	F	13	2.023	1.202
control	F	14	1.995	1.16
control	F	15	2.082	1.236
control	M	1	1.776	0.909
control	M	2	1.746	0.917
control	M	3	1.738	0.927
control	M	4	1.795	0.915
control	M	5	1.833	0.989
control	M	6	1.797	0.936
control	M	7	1.737	0.926
control	M	8	1.784	0.992
control	M	9	1.702	0.932
control	M	10	1.844	1.003
control	M	11	1.821	0.998
control	M	12	1.773	0.984
control	M	13	1.634	0.919
control	M	14	1.823	0.984
control	M	15	1.67	0.926

## Sheet: Fig 5E
Strain	Sex	Replicate	Length (mm)	Area (mm2)
CG9509del	F	1	2.31	1.57
CG9509del	F	2	2.356	1.607
CG9509del	F	3	2.345	1.575
CG9509del	F	4	2.407	1.577
CG9509del	F	5	2.472	1.666
CG9509del	F	6	2.313	1.522
CG9509del	F	7	2.408	1.642
CG9509del	F	8	2.443	1.709
CG9509del	F	9	2.506	1.628
CG9509del	F	10	2.299	1.528
CG9509del	F	11	2.336	1.611
CG9509del	F	12	2.376	1.643
CG9509del	F	13	2.411	1.667
CG9509del	M	1	2.096	1.27
CG9509del	M	2	2.156	1.449
CG9509del	M	3	2.111	1.226
CG9509del	M	4	2.023	1.218
CG9509del	M	5	2.019	1.224
CG9509del	M	6	2.017	1.243
CG9509del	M	7	2.024	1.21
CG9509del	M	8	2.21	1.287
CG9509del	M	9	2.193	1.335
MU10	F	1	2.29	1.391
MU10	F	2	2.235	1.496
MU10	F	3	2.142	1.412
MU10	F	4	2.209	1.395
MU10	F	5	2.132	1.431
MU10	M	1	1.92	1.113
MU10	M	2	1.965	1.186
MU10	M	3	1.794	1.124
MU10	M	4	1.789	1.044
MU10	M	5	1.872	1.137
MU12	F	1	2.168	1.371
MU12	F	2	2.247	1.479
MU12	F	3	2.322	1.524
MU12	F	4	2.455	1.647
MU12	F	5	2.303	1.637
MU12	M	1	2.064	1.366
MU12	M	2	1.969	1.258
MU12	M	3	2.12	1.362
MU12	M	4	2.033	1.357
MU12	M	5	2.176	1.503
MU17	F	1	2.23	1.457
MU17	F	2	2.163	1.372
MU17	F	3	2.202	1.395
MU17	F	4	2.118	1.344
MU17	F	5	2.225	1.417
MU17	M	1	1.902	1.009
MU17	M	2	1.924	1.101
MU17	M	3	1.946	1.06
MU17	M	4	1.944	1.126
MU17	M	5	2.016	1.196
MU26	F	1	2.133	1.392
MU26	F	2	2.214	1.543
MU26	F	3	2.106	1.482
MU26	F	4	2.07	1.406
MU26	F	5	2.093	1.445
MU26	M	1	2.051	1.294
MU26	M	2	1.851	1.107
MU26	M	3	1.798	1.109
MU26	M	4	1.725	1.146
MU26	M	5	1.948	1.144

## Sheet: Fig 6A
Strain	Sex	Replicate	Wing load (mg/mm2)
RNAi-CG9509	F	1	1.52416
RNAi-CG9509	F	2	1.2855
RNAi-CG9509	F	3	1.01938
RNAi-CG9509	F	4	1.15497
RNAi-CG9509	F	5	1.26603
RNAi-CG9509	F	6	1.12435
RNAi-CG9509	F	7	1.16935
RNAi-CG9509	F	8	1.21508
RNAi-CG9509	F	9	1.19215
RNAi-CG9509	F	10	1.02222
RNAi-CG9509	M	1	0.956284
RNAi-CG9509	M	2	1.00618
RNAi-CG9509	M	3	0.885188
RNAi-CG9509	M	4	0.961366
RNAi-CG9509	M	5	0.970425
RNAi-CG9509	M	6	0.997329
RNAi-CG9509	M	7	0.871441
RNAi-CG9509	M	8	1.00181
RNAi-CG9509	M	9	1.08844
RNAi-CG9509	M	10	1.12315
control	F	1	1.13417
control	F	2	1.0119
control	F	3	1.11371
control	F	4	1.10684
control	F	5	1.13689
control	F	6	0.963665
control	F	7	1.09037
control	F	8	0.987285
control	F	9	1.00377
control	F	10	0.990566
control	M	1	0.845865
control	M	2	0.994152
control	M	3	0.838207
control	M	4	0.693069
control	M	5	0.938416
control	M	6	0.865385
control	M	7	0.958763
control	M	8	0.879007
control	M	9	0.791139
control	M	10	0.687831
control	M	11	0.793651
control	M	12	0.764967
control	M	13	0.723026
control	M	14	0.701754
control	M	15	0.707497

[truncated: 3 more sheets: Fig 6B, Figs 6C,D and S7A, B, Figs 7A,B,C,D]
